# Supplementary material for: IgG hexamers initiate complement-dependent acute lung injury
Source: J Clin Invest. 2024 Mar 26;134(11):e178351. doi: 10.1172/JCI178351 (PMC11142733; doi:10.1172/JCI178351)
Supplement: Supporting data values [file jci-134-178351-s149.xlsx]

## Sheet: Figure 1
Figure 1B
KD (M)
Rmax = 500	Antigen
Antibody	H-2Ld	H-2Db	H-2Kb	H-2Kd	H-2Dd
34-1-2S			1.42775e-06	8.76374e-09	2.79827e-08
			3.02885e-06	9.07496e-09	3.06821e-08
			3.00476e-06	9.64496e-09	3.21769e-08		Binding but could not calculate affinities
Figure 1, D andE
Genotype + treatment	Lung vascular permeability (ul)			Excess lung water (ul)
B6.H2d + isotype i.v.	29.3			14.6
B6.H2d + isotype i.v.	49.2			35
B6.H2d + isotype i.v.	27.2			17.9
B6.H2d + isotype i.v.	27.8			28.6
B6.H2d + isotype i.v.	31.7			36.3
B6.H2d + isotype i.v.	21.7			41.4
B6.H2d+ 34-1-2S i.v.	42.6			133
B6.H2d+ 34-1-2S i.v.	97.6			91.3
B6.H2d+ 34-1-2S i.v.	123.4			46.7
B6.H2d+ 34-1-2S i.v.	115.3			81.1
B6.H2d+ 34-1-2S i.v.	83.2			141.6
B6.H2d+ 34-1-2S i.v.	67.4			59.9
ConKdon + 34-1-2S i.v.	28.3			30.7
ConKdon + 34-1-2S i.v.	21.8			26.4
ConKdon + 34-1-2S i.v.	26.8			34.3
ConKdon + 34-1-2S i.v.	22.9			16.1
ConKdon + 34-1-2S i.v.	39.8			39.8
ConKdon + 34-1-2S i.v.	20			15.2

## Sheet: Figure 2
Figure 2, B and C
C1qa genotype	Lung vascular permeability (ul)	Excess lung water (ul)
wt	89.0117	75.077
wt	46.5714	45.9258
wt	58.3522	54.594
wt	226.734	160.63
wt	102.914	74.104
wt	47.708	25.0151
wt	73.2185	68.5109
wt	116.759	85.2443
wt	106.628	58.4914
wt	122.902	74.8722
wt	183.202	138.372
wt	214.095	157.664
ko	23.602	53.722
ko	30.5131	22.337
ko	26.2826	43.4481
ko	30.4147	49.679
ko	28.8242	41.2738
ko	25.2323	37.9409
ko	34.5233	37.5449
ko	28.9604	25.9732
ko	36.5018	42.1958
ko	29.5666	30.1083
ko	26.7892	22.5553
ko	25.6196	39.1298
Figure 2D
C1qa genotype	Survival (minutes)
wt	120
wt	120
wt	120
wt	29
wt	68
wt	120
wt	120
wt	9
wt	34
wt	120
wt	120
wt	9
ko	120
ko	120
ko	120
ko	120
ko	120
ko	120
ko	120
ko	120
ko	120
ko	120
ko	120
ko	120

## Sheet: Figure 3
Figure 3, C and D
Treatment	Lung vascular permability (ul)	Excess lung water (ul)
Control 34-1-2S i.v.	115.81	73.7425
Control 34-1-2S i.v.	368.953	301.35
Control 34-1-2S i.v.	279.195	295.488
Control 34-1-2S i.v.	113.747	72.328
Control 34-1-2S i.v.	196.491	112.687
Control 34-1-2S i.v.	107.421	66.7373
Control 34-1-2S i.v.	231.607	186.557
Control 34-1-2S i.v.	195.405	278.448
Carbamylated 34-1-2S i.v.	38.2443	28.2925
Carbamylated 34-1-2S i.v.	44.8853	47.0218
Carbamylated 34-1-2S i.v.	35.2088	32.854
Carbamylated 34-1-2S i.v.	56.3882	24.6154
Carbamylated 34-1-2S i.v.	51.0561	37.6207
Carbamylated 34-1-2S i.v.	75.4725	55.494
Carbamylated 34-1-2S i.v.	37.2806	29.5517
Carbamylated 34-1-2S i.v.	29.6472	23.9828
Figure 3, G and H
Treatment	Lung vascular permeability (ul)	Excess lung water (ul)
hIgG134-1-2S i.v.	140.523	118.145
hIgG134-1-2S i.v.	141.033	115.778
hIgG134-1-2S i.v.	79.9	67.6766
hIgG134-1-2S i.v.	51.9195	49.4221
hIgG134-1-2S i.v.	116.961	68.6863
hIgG134-1-2S i.v.	115.061	54.3926
hIgG134-1-2S i.v.	108.64	43.0205
hIgG134-1-2S i.v.	86.5052	40.4131
hIgG134-1-2S i.v.	97.8451	70.8423
hIgG134-1-2S i.v.	252.556	124.885
hIgG134-1-2S i.v.	268.58	182.474
hIgG134-1-2S i.v.	172.158	178.609
K439E-hIgG1-34-1-2S i.v.	76.3752	32.1344
K439E-hIgG1-34-1-2S i.v.	53.4237	41.8233
K439E-hIgG1-34-1-2S i.v.	80.7964	21.2094
K439E-hIgG1-34-1-2S i.v.	65.1052	11.9012
K439E-hIgG1-34-1-2S i.v.	80.4575	38.7384
K439E-hIgG1-34-1-2S i.v.	58.5514	26.8928
K439E-hIgG1-34-1-2S i.v.	67.2649	21.3113
K439E-hIgG1-34-1-2S i.v.	57.1638	28.3315
K439E-hIgG1-34-1-2S i.v.	54.7805	23.5841
K439E-hIgG1-34-1-2S i.v.	67.0377	37.6538
K439E-hIgG1-34-1-2S i.v.	64.6294	51.3787
K439E-hIgG1-34-1-2S i.v.	95.6234	54.0755
Figure 3, K and L
Treatment	Lung vascular permeability (ul)	Excess lung water (ul)
hIgG1-34-1-2S + vehicle i.v.	67.1855	40.1081
hIgG1-34-1-2S + vehicle i.v.	103.615	93.9527
hIgG1-34-1-2S + vehicle i.v.	88.551	64.5336
hIgG1-34-1-2S + vehicle i.v.	219.857	113.955
hIgG1-34-1-2S + vehicle i.v.	52.1899	49.313
hIgG1-34-1-2S + vehicle i.v.	84.0265	58.948
hIgG1-34-1-2S + vehicle i.v.	81.1604	42.9687
hIgG1-34-1-2S + vehicle i.v.	147.293	80.6059
hIgG1-34-1-2S + vehicle i.v.	111.315	69.7022
hIgG1-34-1-2S + vehicle i.v.	66.4997	46.3916
hIgG1-34-1-2S + vehicle i.v.	124.037	87.2457
hIgG1-34-1-2S + vehicle i.v.	117.12	80.5528
hIgG1-34-1-2S + SpA-B i.v.	59.9158	31.7882
hIgG1-34-1-2S + SpA-B i.v.	88.9419	65.6393
hIgG1-34-1-2S + SpA-B i.v.	58.1919	49.4098
hIgG1-34-1-2S + SpA-B i.v.	85.8194	64.5198
hIgG1-34-1-2S + SpA-B i.v.	59.0774	42.1474
hIgG1-34-1-2S + SpA-B i.v.	54.7124	36.8195
hIgG1-34-1-2S + SpA-B i.v.	44.637	31.5712
hIgG1-34-1-2S + SpA-B i.v.	51.4086	47.3155
hIgG1-34-1-2S + SpA-B i.v.	48.7492	47.4265
hIgG1-34-1-2S + SpA-B i.v.	58.5497	42.8381
hIgG1-34-1-2S + SpA-B i.v.	38.7027	40.6522
hIgG1-34-1-2S + SpA-B i.v.	49.78	43.4745

## Sheet: Figure 4
Figure 4, C and D
Treatment	Lung vascular permeability (ul)	Excess lung water (ul)
hIgG1-34-1-2S i.v. 0.3 mg/kg	38.7549	35.1692
hIgG1-34-1-2S i.v. 0.3 mg/kg	44.4756	46.6133
hIgG1-34-1-2S i.v. 0.3 mg/kg	67.8092	57.4297
hIgG1-34-1-2S i.v. 0.3 mg/kg	43.6239	45.2673
hIgG1-34-1-2S i.v. 0.3 mg/kg	38.5254	27.1988
hIgG1-34-1-2S i.v. 0.3 mg/kg	41.4147	23.783
hIgG1-34-1-2S i.v. 0.3 mg/kg	60.1095	46.111
hIgG1-34-1-2S i.v. 0.3 mg/kg	56.0271	59.4928
hIgG1-34-1-2S i.v. 0.3 mg/kg	46.5399	49.6412
hIgG1-34-1-2S i.v. 0.3 mg/kg	40.1372	29.99
hIgG1-34-1-2S i.v. 0.3 mg/kg	66.0673	32.9709
hIgG1-34-1-2S i.v. 0.3 mg/kg	47.1777	22.6095
RGY-hIgG1-34-1-2S i.v. 0.3 mg/kg	73.9578	57.9109
RGY-hIgG1-34-1-2S i.v. 0.3 mg/kg	95.1068	85.8773
RGY-hIgG1-34-1-2S i.v. 0.3 mg/kg	62.9647	47.9278
RGY-hIgG1-34-1-2S i.v. 0.3 mg/kg	126.701	44.4392
RGY-hIgG1-34-1-2S i.v. 0.3 mg/kg	114.363	74.9098
RGY-hIgG1-34-1-2S i.v. 0.3 mg/kg	34.1161	15.6174
RGY-hIgG1-34-1-2S i.v. 0.3 mg/kg	69.96	70.8067
RGY-hIgG1-34-1-2S i.v. 0.3 mg/kg	61.7063	62.5584
RGY-hIgG1-34-1-2S i.v. 0.3 mg/kg	118.101	64.3179
RGY-hIgG1-34-1-2S i.v. 0.3 mg/kg	56.9633	43.6505
RGY-hIgG1-34-1-2S i.v. 0.3 mg/kg	65.5393	62.3873
RGY-hIgG1-34-1-2S i.v. 0.3 mg/kg	95.9108	77.3335
hIgG1-34-1-2S i.v. 1 mg/kg	67.072	51.8573
hIgG1-34-1-2S i.v. 1 mg/kg	108.226	62.821
hIgG1-34-1-2S i.v. 1 mg/kg	64.0319	69.1078
hIgG1-34-1-2S i.v. 1 mg/kg	84.5108	74.1781
hIgG1-34-1-2S i.v. 1 mg/kg	49.7444	49.3002
hIgG1-34-1-2S i.v. 1 mg/kg	82.1826	69.7815
hIgG1-34-1-2S i.v. 1 mg/kg	91.2152	76.4789
hIgG1-34-1-2S i.v. 1 mg/kg	59.9797	38.9205
hIgG1-34-1-2S i.v. 1 mg/kg	82.2256	64.5381
hIgG1-34-1-2S i.v. 1 mg/kg	136.699	103.447
hIgG1-34-1-2S i.v. 1 mg/kg	127.372	184.768
hIgG1-34-1-2S i.v. 1 mg/kg	55.2476	54.4661
RGY-hIgG1-34-1-2S i.v. 1 mg/kg	117.292	89.6457
RGY-hIgG1-34-1-2S i.v. 1 mg/kg	123.418	104.51
RGY-hIgG1-34-1-2S i.v. 1 mg/kg	61.4875	49.2163
RGY-hIgG1-34-1-2S i.v. 1 mg/kg	95.321	81.6789
RGY-hIgG1-34-1-2S i.v. 1 mg/kg	172.352	136.688
RGY-hIgG1-34-1-2S i.v. 1 mg/kg	48.9783	46.0261
RGY-hIgG1-34-1-2S i.v. 1 mg/kg	92.8347	59.1743
RGY-hIgG1-34-1-2S i.v. 1 mg/kg	65.4309	47.2208
RGY-hIgG1-34-1-2S i.v. 1 mg/kg	107.862	164.387
RGY-hIgG1-34-1-2S i.v. 1 mg/kg	104.138	82.4355
RGY-hIgG1-34-1-2S i.v. 1 mg/kg	90.3271	95.1481
RGY-hIgG1-34-1-2S i.v. 1 mg/kg	128.583	102.697
Figure 4, F and G
Treatment	Lung vascular permeability (ul)	Excess lung water (ul)
hIgG1-Kd1 i.v.	29.1	32.4
hIgG1-Kd1 i.v.	22.3	31.09
hIgG1-Kd1 i.v.	39	35.12
hIgG1-Kd1 i.v.	36.5	36.85
hIgG1-Kd1 i.v.	28.9	26.18
hIgG1-Kd1 i.v.	44.9	36.94
hIgG1-Kd1 i.v.	39.933	15.1769
hIgG1-Kd1 i.v.	39.7917	22.8721
hIgG1-Kd1 i.v.	40.0606	46.4129
hIgG1-Kd1 i.v.	31.062	13.2416
hIgG1-Kd1 i.v.	36.7675	40.3346
hIgG1-Kd1 i.v.	42.5539	29.7839
RGY-hIgG1-Kd1 i.v.	61.1798	50.1488
RGY-hIgG1-Kd1 i.v.	45.7203	22.9504
RGY-hIgG1-Kd1 i.v.	75.6504	63.3139
RGY-hIgG1-Kd1 i.v.	52.0619	44.3251
RGY-hIgG1-Kd1 i.v.	54.8333	53.8168
RGY-hIgG1-Kd1 i.v.	45.283	41.2753
RGY-hIgG1-Kd1 i.v.	64.0417	56.7603
RGY-hIgG1-Kd1 i.v.	53.4092	40.5575
RGY-hIgG1-Kd1 i.v.	77.4994	62.6546
RGY-hIgG1-Kd1 i.v.	61.5521	63.5309
RGY-hIgG1-Kd1 i.v.	46.3302	56.928
RGY-hIgG1-Kd1 i.v.	58.8812	65.2323

## Sheet: Figure 5
Figure 5, C and D
Treatment	Lung vascular permeability (ul)	Excess lung water (ul)
PBS i.p. + isotype i.v.	25.368	28.1241
PBS i.p. + isotype i.v.	27.7318	29.366
PBS i.p. + isotype i.v.	23.619	26.0221
PBS i.p. + isotype i.v.	22.1626	25.44
PBS i.p. + isotype i.v.	20.8876	17.5335
PBS i.p. + isotype i.v.	24.7076	33.3479
PBS i.p. + isotype i.v.	29.662	39.1445
PBS i.p. + isotype i.v.	36.2212	40.8221
PBS i.p. + isotype i.v.	26.7212	24.1853
PBS i.p. + isotype i.v.	21.8826	31.4136
PBS i.p. + 34-1-2S i.v.	37.1694	27.9655
PBS i.p. + 34-1-2S i.v.	52.8364	45.7913
PBS i.p. + 34-1-2S i.v.	31.4726	33.9533
PBS i.p. + 34-1-2S i.v.	59.9917	44.9059
PBS i.p. + 34-1-2S i.v.	73.3851	46.6881
PBS i.p. + 34-1-2S i.v.	42.1583	39.3977
PBS i.p. + 34-1-2S i.v.	125.359	94.9505
PBS i.p. + 34-1-2S i.v.	88.42	71.4904
PBS i.p. + 34-1-2S i.v.	112.944	83.6849
PBS i.p. + 34-1-2S i.v.	148.173	87.5465
50 mg/kg CSL777 i.p. + 34-1-2S i.v.	23.5557	26.2965
50 mg/kg CSL777 i.p. + 34-1-2S i.v.	22.2474	28.6162
50 mg/kg CSL777 i.p. + 34-1-2S i.v.	20.6695	23.0763
50 mg/kg CSL777 i.p. + 34-1-2S i.v.	28.9362	43.0714
50 mg/kg CSL777 i.p. + 34-1-2S i.v.	21.9532	17.4378
50 mg/kg CSL777 i.p. + 34-1-2S i.v.	32.3502	45.812
50 mg/kg CSL777 i.p. + 34-1-2S i.v.	29.5709	35.4276
50 mg/kg CSL777 i.p. + 34-1-2S i.v.	27.9145	43.7898
50 mg/kg CSL777 i.p. + 34-1-2S i.v.	34.7493	36.5676
50 mg/kg CSL777 i.p. + 34-1-2S i.v.	24.0827	36.5081
100 mg/kg CSL777 i.p. + 34-1-2S i.p.	9.82281	10.69
100 mg/kg CSL777 i.p. + 34-1-2S i.p.	10.3798	15.9688
100 mg/kg CSL777 i.p. + 34-1-2S i.p.	30.8143	32.4522
100 mg/kg CSL777 i.p. + 34-1-2S i.p.	18.1914	22.4747
100 mg/kg CSL777 i.p. + 34-1-2S i.p.	11.7866	14.1512
100 mg/kg CSL777 i.p. + 34-1-2S i.p.	27.3989	39.1718
100 mg/kg CSL777 i.p. + 34-1-2S i.p.	27.8255	34.5894
100 mg/kg CSL777 i.p. + 34-1-2S i.p.	29.1226	59.5891
100 mg/kg CSL777 i.p. + 34-1-2S i.p.	27.1243	30.7534
100 mg/kg CSL777 i.p. + 34-1-2S i.p.	26.5222	25.0704
200 mg/kg CSL777 i.p. + 34-1-2S i.p.	24.6898	28.9953
200 mg/kg CSL777 i.p. + 34-1-2S i.p.	21.3468	22.5359
200 mg/kg CSL777 i.p. + 34-1-2S i.p.	25.1577	30.1319
200 mg/kg CSL777 i.p. + 34-1-2S i.p.	17.2629	26.1053
200 mg/kg CSL777 i.p. + 34-1-2S i.p.	14.0285	7.55329
200 mg/kg CSL777 i.p. + 34-1-2S i.p.	22.3884	37.8436
200 mg/kg CSL777 i.p. + 34-1-2S i.p.	34.4391	40.0691
200 mg/kg CSL777 i.p. + 34-1-2S i.p.	44.4182	54.3076
200 mg/kg CSL777 i.p. + 34-1-2S i.p.	24.9217	30.3457
200 mg/kg CSL777 i.p. + 34-1-2S i.p.	32.0137	34.7047
Figure 5, E and F
Treatment	Lung vascular permeability (ul)	Excess lung water (ul)
Vehicle i.p. + 34-1-2S i.v.	70.8537	54.7141
Vehicle i.p. + 34-1-2S i.v.	54.0772	42.6767
Vehicle i.p. + 34-1-2S i.v.	54.254	46.3107
Vehicle i.p. + 34-1-2S i.v.	43.0489	32.3699
Vehicle i.p. + 34-1-2S i.v.	77.8382	46.4882
Vehicle i.p. + 34-1-2S i.v.	157.365	280.433
Vehicle i.p. + 34-1-2S i.v.	69.8631	57.9068
Vehicle i.p. + 34-1-2S i.v.	48.9532	50.9861
Vehicle i.p. + 34-1-2S i.v.	74.2634	66.5871
Vehicle i.p. + 34-1-2S i.v.	165.078	130.955
SCIg i.p. + 34-1-2S i.v.	35.9632	30.1805
SCIg i.p. + 34-1-2S i.v.	61.6812	59.0352
SCIg i.p. + 34-1-2S i.v.	33.2298	30.6292
SCIg i.p. + 34-1-2S i.v.	40.7012	44.3282
SCIg i.p. + 34-1-2S i.v.	38.8374	32.7656
SCIg i.p. + 34-1-2S i.v.	107.206	72.6151
SCIg i.p. + 34-1-2S i.v.	59.3129	66.4575
SCIg i.p. + 34-1-2S i.v.	27.7309	30.507
SCIg i.p. + 34-1-2S i.v.	65.9243	52.1827
SCIg i.p. + 34-1-2S i.v.	42.5066	33.4652

## Sheet: Figure 6
Figure 6A-C
hFCGR2A genotype	Lung vascular permeability (ul)	Excess lung water (ul)	Survival (minutes)
0/0	105.739	103.339	120
0/0	51.6733	88.4421	120
0/0	39.2092	49.7916	120
0/0	58.9789	79.672	120
0/0	69.25	57.0558	120
0/0	64.4177	61.2488	120
0/0	123.197	101.108	120
0/0	109.407	81.9411	120
0/0	105.558	122.653	17
0/0	59.4865	54.1917	120
0/0	63.1818	67.3092	120
0/0	129.086	106.163	120
Tg/0	6.08994	44.4257	3
Tg/0	76.9418	117.473	120
Tg/0	126.689	107.756	120
Tg/0	228.674	181.89	120
Tg/0	57.9588	80.2214	19
Tg/0	48.0207	72.9205	12
Tg/0	105.912	119.487	19
Tg/0	106.153	118.827	10
Tg/0	114.717	94.118	120
Tg/0	162.798	135.112	120
Tg/0	59.9721	71.6012	120
Tg/0	80.8401	115.198	22
Figure 6, F and G
hFCGR2A genotype	CD41 sum intensity	S100a8 (% area positive)
0/0	1470000000	8.72447
0/0	1900000000	7.3996
0/0	1810000000	5.22607
0/0	1870000000	4.01947
Tg/0	2540000000	11.7306
Tg/0	2710000000	11.1374
Tg/0	2500000000	7.77167
Tg/0	3140000000	9.57767
Figure 6H
Subject ID	hFCGR2A genotype	Time point (minutes)	SpO2 (%)
1	0/0	0	97.9
1	0/0	5	88.4
1	0/0	10	86.1
1	0/0	15	89.8
1	0/0	20	72.5
2	0/0	0	95.3
2	0/0	5	86.2
2	0/0	10	75.2
2	0/0	15	87.7
2	0/0	20	88.8
3	0/0	0	95.5
3	0/0	5	88.1
3	0/0	10	66.1
3	0/0	15	67.9
3	0/0	20	92.9
4	0/0	0	98.4
4	0/0	5	87.4
4	0/0	10	88.7
4	0/0	15	88.9
4	0/0	20	93.4
5	0/0	0	97
5	0/0	5	93
5	0/0	10	95.1
5	0/0	15	96.8
5	0/0	20	95.5
6	0/0	0	97.1
6	0/0	5	93.5
6	0/0	10	82.7
6	0/0	15	67.7
6	0/0	20	67.3
7	0/0	0	97.4
7	0/0	5	89.1
7	0/0	10	92.5
7	0/0	15	85.3
7	0/0	20	85
8	0/0	0	98.8
8	0/0	5	97.5
8	0/0	10	93.6
8	0/0	15	96.3
8	0/0	20	84.6
9	0/0	0	96.5
9	0/0	5	81.6
9	0/0	10	90.7
9	0/0	15	82.1
9	0/0	20	84.2
10	0/0	0	98.9
10	0/0	5	91.6
10	0/0	10	85.1
10	0/0	15	87.5
10	0/0	20	94.9
11	Tg/0	0	98.2
11	Tg/0	5	54.1
11	Tg/0	10	46.5
11	Tg/0	15	51.1
11	Tg/0	20	51.5
12	Tg/0	0	98.5
12	Tg/0	5	95.3
12	Tg/0	10	93.8
12	Tg/0	15	90.5
12	Tg/0	20	85.8
13	Tg/0	0	98
13	Tg/0	5	83.5
13	Tg/0	10	72.4
13	Tg/0	15	83.2
13	Tg/0	20	94.2
14	Tg/0	0	98.7
14	Tg/0	5	65.5
14	Tg/0	10	69.9
14	Tg/0	15	70.3
14	Tg/0	20	82
15	Tg/0	0	97.8
15	Tg/0	5	93.4
15	Tg/0	10	92.4
15	Tg/0	15	90.6
15	Tg/0	20	93
16	Tg/0	0	97.5
16	Tg/0	5	80.6
16	Tg/0	10	73.6
16	Tg/0	15	76.1
16	Tg/0	20	79.7
17	Tg/0	0	98
17	Tg/0	5	90.5
17	Tg/0	10	48.2
17	Tg/0	15	28.6
17	Tg/0	20	39.2
18	Tg/0	0	96.8
18	Tg/0	5	82.7
18	Tg/0	10	65.3
18	Tg/0	15	43.4
18	Tg/0	20	38.3
19	Tg/0	0	95.2
19	Tg/0	5	96.6
19	Tg/0	10	88.3
19	Tg/0	15	88.9
19	Tg/0	20	91.8
20	Tg/0	0	96.9
20	Tg/0	5	56.7
20	Tg/0	10	54.1
20	Tg/0	15	55.5
20	Tg/0	20	63.2
Figure 6, I-K
hFCGR2A genotype	C1qa genotype	Lung vascular permeability (ul)	Excess lung water (ul)	Survival (minutes)
0/0	wt	63.5288	86.2771	14
0/0	wt	44.7519	49.3543	120
0/0	wt	75.1745	71.8004	120
0/0	wt	50.8079	43.6349	120
0/0	wt	82.0462	64.0893	120
0/0	wt	51.9195	49.4221	120
0/0	wt	59.8875	41.4772	120
0/0	wt	38.3686	53.7765	120
0/0	wt	76.5401	82.055	120
0/0	wt	54.9416	58.2836	120
0/0	wt	128.567	77.1125	120
0/0	wt	149.663	80.1723	120
Tg/0	wt	37.8812	86.2466	120
Tg/0	wt	80.2718	155.831	29
Tg/0	wt	93.6509	153.826	22
Tg/0	wt	83.3476	67.7371	120
Tg/0	wt	132.968	75.7863	120
Tg/0	wt	136.28	116.145	17
Tg/0	wt	158.195	85.1933	120
Tg/0	wt	29.9253	21.6496	9
Tg/0	wt	101.004	72.7995	120
Tg/0	wt	169.215	101.429	120
Tg/0	wt	82.8205	74.3185	0
Tg/0	wt	107.244	110.089	0
0/0	ko	37.0899	51.0607	120
0/0	ko	18.5236	30.7885	120
0/0	ko	32.5489	49.7702	120
0/0	ko	31.7318	48.9004	120
0/0	ko	43.7961	45.5546	120
0/0	ko	52.0228	53.5909	120
0/0	ko	32.8029	29.353	120
0/0	ko	39.2479	35.3855	120
0/0	ko	28.5302	27.2286	120
0/0	ko	43.9681	47.9359	120
0/0	ko	47.9541	46.5377	120
0/0	ko	35.1997	52.8688	120
Tg/0	ko	40.6596	56.5124	120
Tg/0	ko	19.9717	47.8315	120
Tg/0	ko	24.7857	34.0286	120
Tg/0	ko	31.9937	45.0539	120
Tg/0	ko	37.482	50.4194	120
Tg/0	ko	43.0308	59.4608	120
Tg/0	ko	47.2311	51.3058	120
Tg/0	ko	69.7652	60.7128	120
Tg/0	ko	52.7628	44.3112	120
Tg/0	ko	54.9421	57.5192	120
Tg/0	ko	30.957	43.1172	120
Tg/0	ko	35.0577	43.5929	120

## Sheet: Figure 7
Figure 7A-C
Treatment	Lung vascular permeability (ul)	Excess lung water (ul)	Survival (minutes)
hIgG1-34-1-2S + vehicle i.v.	188.99	128.148	120
hIgG1-34-1-2S + vehicle i.v.	227.043	148.886	120
hIgG1-34-1-2S + vehicle i.v.	110.787	75.6657	120
hIgG1-34-1-2S + vehicle i.v.	90.8886	87.1742	20
hIgG1-34-1-2S + vehicle i.v.	66.9844	62.455	120
hIgG1-34-1-2S + vehicle i.v.	65.0494	71.4013	120
hIgG1-34-1-2S + vehicle i.v.	148.218	98.3639	120
hIgG1-34-1-2S + vehicle i.v.	130.846	69.1131	120
hIgG1-34-1-2S + vehicle i.v.	61.1706	75.7737	19
hIgG1-34-1-2S + vehicle i.v.	82.8761	91.6185	15
hIgG1-34-1-2S + vehicle i.v.	142.512	96.9117	120
hIgG1-34-1-2S + vehicle i.v.	155.858	92.4943	120
hIgG1-34-1-2S + SpA-B i.v.	50.35	51.9535	120
hIgG1-34-1-2S + SpA-B i.v.	69.414	69.7113	120
hIgG1-34-1-2S + SpA-B i.v.	23.327	30.967	120
hIgG1-34-1-2S + SpA-B i.v.	51.4969	44.9499	120
hIgG1-34-1-2S + SpA-B i.v.	45.0198	47.7606	120
hIgG1-34-1-2S + SpA-B i.v.	31.2056	37.4759	120
hIgG1-34-1-2S + SpA-B i.v.	67.0555	59.2693	120
hIgG1-34-1-2S + SpA-B i.v.	67.7344	71.4225	120
hIgG1-34-1-2S + SpA-B i.v.	88.3105	76.5205	120
hIgG1-34-1-2S + SpA-B i.v.	63.6643	66.9934	120
hIgG1-34-1-2S + SpA-B i.v.	47.5418	73.0698	120
hIgG1-34-1-2S + SpA-B i.v.	140.179	87.8642	120
Figure 7D-F
Treatment	Lung vascular permeability (ul)	Excess lung water (ul)	Survival (minutes)
PBS i.p. + 34-1-2S i.v.	50.9264	45.9158	120
PBS i.p. + 34-1-2S i.v.	253.4	182.5	120
PBS i.p. + 34-1-2S i.v.	128.152	81.1606	120
PBS i.p. + 34-1-2S i.v.	100.428	115.546	16
PBS i.p. + 34-1-2S i.v.	137.169	71.8564	120
PBS i.p. + 34-1-2S i.v.	187.74	156.588	27
PBS i.p. + 34-1-2S i.v.	32.2158	67.6323	6
PBS i.p. + 34-1-2S i.v.	61.9134	64.6119	120
PBS i.p. + 34-1-2S i.v.	231.659	161.144	120
PBS i.p. + 34-1-2S i.v.	84.2365	65.4775	120
PBS i.p. + 34-1-2S i.v.	56.0263	57.2262	120
PBS i.p. + 34-1-2S i.v.	115.505	70.5714	120
50 mg/kg CSL777 i.p. + 34-1-2S i.v.	27.9822	27.1506	120
50 mg/kg CSL777 i.p. + 34-1-2S i.v.	48.9384	61.2747	120
50 mg/kg CSL777 i.p. + 34-1-2S i.v.	42.9173	50.5389	120
50 mg/kg CSL777 i.p. + 34-1-2S i.v.	32.7628	22.214	120
50 mg/kg CSL777 i.p. + 34-1-2S i.v.	75.3716	70.4697	120
50 mg/kg CSL777 i.p. + 34-1-2S i.v.	48.7234	52.853	120
50 mg/kg CSL777 i.p. + 34-1-2S i.v.	59.7364	92.8421	120
50 mg/kg CSL777 i.p. + 34-1-2S i.v.	45.721	63.3747	120
50 mg/kg CSL777 i.p. + 34-1-2S i.v.	44.9989	68.9903	120
50 mg/kg CSL777 i.p. + 34-1-2S i.v.	56.2443	59.9711	120
50 mg/kg CSL777 i.p. + 34-1-2S i.v.	37.892	48.0079	120
50 mg/kg CSL777 i.p. + 34-1-2S i.v.	31.9167	42.757	120

## Sheet: Supplemental Figure 1
Supplemental Figure 1
KD (M)
Rmax = 500	Antigen
Antibody	H-2Ld	H-2Db	H-2Kb	H-2Kd	H-2Dd
20-8-4S			4.03487e-08
			6.27559e-08
			6.61542e-08
SF1-1.1.10				1.2269e-08
				1.28109e-08
				1.26356e-08
30-5-7S	1.55434e-08
	2.47585e-08
	2.45206e-08
34-5-8S					9.34433e-08
					1.17195e-07
					1.21373e-07
AF6-88.5.5.3
							Binding but could not calculate affinities

## Sheet: Supplemental Figure 2
Supplemental Figure 2, A and B
Treatment	Lung vascular permeability (ul)	Excess lung water (ul)
mIgG2a isotype i.v.	39.1841	31.3182
mIgG2a isotype i.v.	15.8336	16.0218
mIgG2a isotype i.v.	29.7749	32.8611
mIgG2a isotype i.v.	36.8228	28.0875
Supplemental Figure 2D
Treatment	Survival (minutes)
Control 34-1-2S i.v.	120
Control 34-1-2S i.v.	105
Control 34-1-2S i.v.	64
Control 34-1-2S i.v.	120
Control 34-1-2S i.v.	120
Control 34-1-2S i.v.	120
Control 34-1-2S i.v.	35
Control 34-1-2S i.v.	22
Carbamylated 34-1-2S i.v.	120
Carbamylated 34-1-2S i.v.	120
Carbamylated 34-1-2S i.v.	120
Carbamylated 34-1-2S i.v.	120
Carbamylated 34-1-2S i.v.	120
Carbamylated 34-1-2S i.v.	120
Carbamylated 34-1-2S i.v.	120
Carbamylated 34-1-2S i.v.	120
Supplemental Figure 2F
	Cell-bound mIgG (MFI)
34-1-2S concentration (mg/ml)	Control			Carbamylated
0.1	11146	14995	10388	6942	6792	8171
0.001	30965	27476	35421	26134	27085	29377
0.0001	19031	17904	25519	16730	17988	27215
1e-05	2519	3279	3991	2911	3138	3716
1e-06	1206	1280	1218	1119	1172	1232
1e-07	905	984	912	794	860	986
0	697	972	816	933	786	962

## Sheet: Supplemental Figure 3
Supplemental Figure 3, A and B
Treatment	Lung vascular permability (ul)	Excess lung water (ul)
hIgG1 isotype i.v.	34.3144	21.5986
hIgG1 isotype i.v.	43.2531	53.645
hIgG1 isotype i.v.	36.9443	42.5491
hIgG1 isotype i.v.	28.8227	43.9101
hIgG1 isotype i.v.	30.0646	43.4507
hIgG1 isotype i.v.	24.601	29.1007
hIgG1 isotype i.v.	37.0682	40.4202
hIgG1 isotype i.v.	33.1158	37.4843
hIgG1 isotype i.v.	32.6106	31.8397
Supplemental Figure 3D
hFCGR2A genotype	Platelet hFCGR2A (MFI)
0/0	0.2
0/0	1.5
0/0	1.5
0/0	2.7
0/0	4
0/0	7.9
0/0	9.2
0/0	9.2
0/0	9.2
0/0	10.4
0/0	11.7
0/0	13.02
0/0	14.3
0/0	14.3
0/0	15.58
0/0	16.87
0/0	18.15
0/0	19.43
0/0	27.13
0/0	30.98
Tg/0	1398
Tg/0	1422
Tg/0	1478
Tg/0	1574
Tg/0	1598
Tg/0	1619
Tg/0	1683
Tg/0	1705
Tg/0	1711
Tg/0	1715
Tg/0	1780
Tg/0	1796
Tg/0	1830
Tg/0	1868
Tg/0	1871
Tg/0	1896
Tg/0	1917
Tg/0	1935
Tg/0	1994
Tg/0	2137
Supplemental Figure 3E
hFCGR2A genotype	Blood platelet count (x10^9/L)
0/0	255
0/0	277
0/0	297
0/0	321
0/0	723
0/0	341
0/0	233
0/0	226
0/0	290
0/0	398
0/0	291
0/0	358
Tg/0	208
Tg/0	127
Tg/0	235
Tg/0	165
Tg/0	190
Tg/0	272
Tg/0	191
Tg/0	176
Tg/0	245
Tg/0	162
Tg/0	218
Tg/0	145
Supplemental Figure 3, F and G
Pooled from non-survivors in Figure 6 A,B, C, I, J and K, and Figure 7
Time of death (minutes)	Lung vascular permeability (ul)	Excess lung water (ul)
3	6.08994	44.4257
19	57.9588	80.2214
12	48.0207	72.9205
19	105.912	119.487
10	106.153	118.827
22	80.8401	115.198
20	90.8886	155.831
19	61.1707	153.826
15	82.8761	116.145
29	80.2718	21.6496
22	93.6509	115.546
17	136.28	156.588
9	29.9253	67.6323
16	100.428	87.1742
27	187.74	75.7737
6	32.2158	91.6185
Supplemental Figure 3, I and J
Pooled from survivors in Figure 6 A,B,I and J
hFCGR2A genotype	Lung vascular permeability (ul)	Excess lung water (ul)
0/0	105.739	103.339
0/0	51.6733	88.4421
0/0	39.2092	49.7916
0/0	58.9789	79.672
0/0	69.25	57.0558
0/0	64.4177	61.2488
0/0	123.197	101.108
0/0	109.407	81.9411
0/0	59.4865	54.1917
0/0	63.1818	67.3092
0/0	129.086	106.163
0/0	44.7519	49.3543
0/0	75.1745	71.8004
0/0	50.8079	43.6349
0/0	82.0462	64.0893
0/0	51.9195	49.4221
0/0	59.8875	41.4772
0/0	38.3686	53.7765
0/0	76.5401	82.055
0/0	54.9416	58.2836
0/0	128.567	77.1125
0/0	149.663	80.1723
Tg/0	76.9418	117.473
Tg/0	126.689	107.757
Tg/0	228.674	181.89
Tg/0	114.717	94.118
Tg/0	162.798	135.112
Tg/0	59.9721	71.6012
Tg/0	37.8812	86.2466
Tg/0	83.3475	67.7371
Tg/0	132.969	75.7863
Tg/0	158.195	85.1933
Tg/0	101.004	72.7995
Tg/0	169.214	101.429
Tg/0	82.8205	74.3185
Tg/0	107.244	110.089
